# Supplementary material for: UPLC-Q-TOF/MS Based Plasma Metabolomics for Identification of Paeonol’s Metabolic Target in Endometriosis
Source: Molecules. 2023 Jan 9;28(2):653. doi: 10.3390/molecules28020653 (PMC9864815; doi:10.3390/molecules28020653)
Supplement: Supplementary file 1 [file molecules-28-00653-s001.zip]

Archive with 1 entries (1 files):
- molecules-2090424-supplementary.pdf
